# Supplementary material for: A Systematic Review of Proteomics in Obesity: Unpacking the Molecular Puzzle
Source: Curr Obes Rep. 2024 May 4;13(3):403–38. doi: 10.1007/s13679-024-00561-4 (PMC11306592; doi:10.1007/s13679-024-00561-4)
Supplement: Supplementary file 2 — Supplementary file2 (XLSX 34 KB) [file 13679_2024_561_MOESM2_ESM.xlsx]

## Sheet: Biological Process
Enrichment analysis- GO: Biological Process
ID	Description	GeneRatio	BgRatio	pvalue	p.adjust	qvalue	geneID	Count
GO:1990748	cellular detoxification	7/40	115/18614	4.50039e-09	5.5658e-06	3.59149e-06	128/213/847/2950/3039/3043/11315	7
GO:0097237	cellular response to toxic substance	7/40	124/18614	7.62439e-09	5.5658e-06	3.59149e-06	128/213/847/2950/3039/3043/11315	7
GO:0098754	detoxification	7/40	144/18614	2.15686e-08	1.04967e-05	6.77331e-06	128/213/847/2950/3039/3043/11315	7
GO:0098869	cellular oxidant detoxification	6/40	99/18614	6.43976e-08	2.35051e-05	1.51673e-05	213/847/2950/3039/3043/11315	6
GO:0000302	response to reactive oxygen species	7/40	205/18614	2.43001e-07	7.09564e-05	4.57865e-05	847/1410/2950/3039/3043/7168/11315	7
GO:0042060	wound healing	9/40	439/18614	2.97318e-07	7.23474e-05	4.66842e-05	60/308/325/2153/2244/2266/3043/3315/7168	9
GO:0007596	blood coagulation	7/40	224/18614	4.42635e-07	7.72277e-05	4.98333e-05	60/308/2153/2244/2266/3043/3315	7
GO:0070527	platelet aggregation	5/40	73/18614	4.77312e-07	7.72277e-05	4.98333e-05	60/2244/2266/3043/3315	5
GO:0050817	coagulation	7/40	229/18614	5.13659e-07	7.72277e-05	4.98333e-05	60/308/2153/2244/2266/3043/3315	7
GO:0007599	hemostasis	7/40	230/18614	5.28957e-07	7.72277e-05	4.98333e-05	60/308/2153/2244/2266/3043/3315	7
GO:0009636	response to toxic substance	7/40	242/18614	7.44563e-07	9.88238e-05	6.37688e-05	128/213/847/2950/3039/3043/11315	7
GO:0034109	homotypic cell-cell adhesion	5/40	97/18614	1.97228e-06	0.000239961	0.000154842	60/2244/2266/3043/3315	5
GO:0006979	response to oxidative stress	8/40	434/18614	3.27233e-06	0.000323347	0.000208649	847/1410/2950/3039/3043/3315/7168/11315	8
GO:0046185	aldehyde catabolic process	3/40	14/18614	3.2918e-06	0.000323347	0.000208649	128/217/11315	3
GO:0002673	regulation of acute inflammatory response	4/40	48/18614	3.32206e-06	0.000323347	0.000208649	325/718/2950/11315	4
GO:0042743	hydrogen peroxide metabolic process	4/40	55/18614	5.76009e-06	0.000525609	0.000339163	847/3039/3043/11315	4
GO:0006457	protein folding	6/40	220/18614	6.98646e-06	0.000600014	0.000387175	325/1410/2923/3309/3315/126393	6
GO:0042542	response to hydrogen peroxide	5/40	129/18614	8.01081e-06	0.000649766	0.000419279	847/1410/3039/3043/11315	5
GO:0030168	platelet activation	5/40	133/18614	9.29603e-06	0.000707921	0.000456805	60/2244/2266/3043/3315	5
GO:2001234	negative regulation of apoptotic signaling pathway	6/40	233/18614	9.69755e-06	0.000707921	0.000456805	2023/2244/2266/2950/3315/11315	6
GO:0050878	regulation of body fluid levels	7/40	361/18614	1.04612e-05	0.00070908	0.000457553	60/308/2153/2244/2266/3043/3315	7
GO:0072593	reactive oxygen species metabolic process	6/40	237/18614	1.06848e-05	0.00070908	0.000457553	847/1410/2950/3039/3043/11315	6
GO:2001233	regulation of apoptotic signaling pathway	7/40	381/18614	1.48338e-05	0.000941621	0.000607607	2023/2244/2266/2923/2950/3315/11315	7
GO:0044282	small molecule catabolic process	7/40	388/18614	1.66831e-05	0.00101489	0.000654883	128/217/1743/2023/5315/11315/197257	7
GO:2001236	regulation of extrinsic apoptotic signaling pathway	5/40	156/18614	2.01332e-05	0.00114899	0.000741421	2244/2266/2923/2950/11315	5
GO:0034114	regulation of heterotypic cell-cell adhesion	3/40	25/18614	2.04616e-05	0.00114899	0.000741421	335/2244/2266	3
GO:0031639	plasminogen activation	3/40	26/18614	2.3096e-05	0.0012489	0.000805884	2023/2244/2266	3
GO:0001895	retina homeostasis	4/40	80/18614	2.56982e-05	0.00133998	0.000864658	60/213/3315/4069	4
GO:0042744	hydrogen peroxide catabolic process	3/40	30/18614	3.5851e-05	0.00180491	0.00116467	847/3039/3043	3
GO:0015850	organic hydroxy compound transport	6/40	296/18614	3.7436e-05	0.00182188	0.00117562	60/335/338/5305/6623/11315	6
GO:1902042	negative regulation of extrinsic apoptotic signaling pathway via death domain receptors	3/40	31/18614	3.96331e-05	0.00186659	0.00120447	2244/2266/11315	3
GO:2001237	negative regulation of extrinsic apoptotic signaling pathway	4/40	99/18614	5.93948e-05	0.00265426	0.00171274	2244/2266/2950/11315	4
GO:0009060	aerobic respiration	5/40	196/18614	5.99936e-05	0.00265426	0.00171274	506/847/1743/4190/11315	5
GO:0051235	maintenance of location	6/40	347/18614	9.03524e-05	0.00387984	0.00250357	213/335/338/718/3309/11315	6
GO:0002526	acute inflammatory response	4/40	114/18614	0.000102873	0.00429127	0.00276906	325/718/2950/11315	4
GO:0021762	substantia nigra development	3/40	44/18614	0.000114535	0.0045195	0.00291633	60/1152/3309	3
GO:1900026	positive regulation of substrate adhesion-dependent cell spreading	3/40	44/18614	0.000114535	0.0045195	0.00291633	335/2244/2266	3
GO:0097191	extrinsic apoptotic signaling pathway	5/40	227/18614	0.000119925	0.00453039	0.00292336	2244/2266/2923/2950/11315	5
GO:0006066	alcohol metabolic process	6/40	366/18614	0.000121017	0.00453039	0.00292336	128/217/335/338/847/11315	6
GO:0045333	cellular respiration	5/40	243/18614	0.000164889	0.00583984	0.00376832	506/847/1743/4190/11315	5
GO:0018198	peptidyl-cysteine modification	3/40	50/18614	0.000167995	0.00583984	0.00376832	128/2597/11315	3
GO:1902041	regulation of extrinsic apoptotic signaling pathway via death domain receptors	3/40	50/18614	0.000167995	0.00583984	0.00376832	2244/2266/11315	3
GO:0051409	response to nitrosative stress	2/40	10/18614	0.000200425	0.00680511	0.00439119	128/11315	2
GO:0050819	negative regulation of coagulation	3/40	54/18614	0.000211338	0.00701259	0.00452507	308/2244/2266	3
GO:0050727	regulation of inflammatory response	6/40	414/18614	0.000236171	0.00766244	0.0049444	325/335/718/2950/3956/11315	6
GO:0034975	protein folding in endoplasmic reticulum	2/40	11/18614	0.00024463	0.00776435	0.00501016	2923/3309	2
GO:0002674	negative regulation of acute inflammatory response	2/40	12/18614	0.000293157	0.00886133	0.00571802	325/2950	2
GO:0042416	dopamine biosynthetic process	2/40	12/18614	0.000293157	0.00886133	0.00571802	217/11315	2
GO:0034113	heterotypic cell-cell adhesion	3/40	61/18614	0.00030347	0.00886133	0.00571802	335/2244/2266	3
GO:1900024	regulation of substrate adhesion-dependent cell spreading	3/40	61/18614	0.00030347	0.00886133	0.00571802	335/2244/2266	3
GO:0031638	zymogen activation	3/40	63/18614	0.000333852	0.00955732	0.00616713	2023/2244/2266	3
GO:0002863	positive regulation of inflammatory response to antigenic stimulus	2/40	13/18614	0.000345988	0.00971427	0.0062684	718/11315	2
GO:0048857	neural nucleus development	3/40	65/18614	0.000366129	0.0100858	0.00650815	60/1152/3309	3
GO:0015670	carbon dioxide transport	2/40	14/18614	0.000403104	0.0107006	0.00690484	3039/3043	2
GO:0030049	muscle filament sliding	2/40	14/18614	0.000403104	0.0107006	0.00690484	4637/7168	2
GO:0006081	cellular aldehyde metabolic process	3/40	69/18614	0.000436566	0.0109379	0.007058	128/217/11315	3
GO:0061077	chaperone-mediated protein folding	3/40	69/18614	0.000436566	0.0109379	0.007058	3309/3315/126393	3
GO:0002864	regulation of acute inflammatory response to antigenic stimulus	2/40	15/18614	0.000464487	0.0109379	0.007058	718/11315	2
GO:0034116	positive regulation of heterotypic cell-cell adhesion	2/40	15/18614	0.000464487	0.0109379	0.007058	2244/2266	2
GO:0072378	blood coagulation, fibrin clot formation	2/40	15/18614	0.000464487	0.0109379	0.007058	2244/2266	2
GO:0098760	response to interleukin-7	2/40	15/18614	0.000464487	0.0109379	0.007058	506/2923	2
GO:0098761	cellular response to interleukin-7	2/40	15/18614	0.000464487	0.0109379	0.007058	506/2923	2
GO:0051937	catecholamine transport	3/40	73/18614	0.000515168	0.0112392	0.00725238	60/6623/11315	3
GO:0006735	NADH regeneration	2/40	16/18614	0.000530121	0.0112392	0.00725238	2023/5315	2
GO:0015671	oxygen transport	2/40	16/18614	0.000530121	0.0112392	0.00725238	3039/3043	2
GO:0033275	actin-myosin filament sliding	2/40	16/18614	0.000530121	0.0112392	0.00725238	4637/7168	2
GO:0061621	canonical glycolysis	2/40	16/18614	0.000530121	0.0112392	0.00725238	2023/5315	2
GO:0061718	glucose catabolic process to pyruvate	2/40	16/18614	0.000530121	0.0112392	0.00725238	2023/5315	2
GO:0045785	positive regulation of cell adhesion	6/40	482/18614	0.000531166	0.0112392	0.00725238	60/335/2244/2266/3956/7168	6
GO:0050818	regulation of coagulation	3/40	75/18614	0.000557649	0.011631	0.00750519	308/2244/2266	3
GO:0006089	lactate metabolic process	2/40	17/18614	0.000599988	0.0118376	0.00763854	11315/197257	2
GO:0017014	protein nitrosylation	2/40	17/18614	0.000599988	0.0118376	0.00763854	128/2597	2
GO:0018119	peptidyl-cysteine S-nitrosylation	2/40	17/18614	0.000599988	0.0118376	0.00763854	128/2597	2
GO:0110096	cellular response to aldehyde	2/40	17/18614	0.000599988	0.0118376	0.00763854	128/11315	2
GO:0061045	negative regulation of wound healing	3/40	78/18614	0.000625472	0.0121759	0.00785681	325/2244/2266	3
GO:0045766	positive regulation of angiogenesis	4/40	185/18614	0.000652661	0.0122475	0.00790304	718/3315/5315/126393	4
GO:1904018	positive regulation of vasculature development	4/40	185/18614	0.000652661	0.0122475	0.00790304	718/3315/5315/126393	4
GO:0061620	glycolytic process through glucose-6-phosphate	2/40	18/18614	0.000674069	0.0122475	0.00790304	2023/5315	2
GO:0072376	protein activation cascade	2/40	18/18614	0.000674069	0.0122475	0.00790304	2244/2266	2
GO:0090493	catecholamine uptake	2/40	18/18614	0.000674069	0.0122475	0.00790304	60/11315	2
GO:0006006	glucose metabolic process	4/40	187/18614	0.000679485	0.0122475	0.00790304	2023/2597/4190/5315	4
GO:0015980	energy derivation by oxidation of organic compounds	5/40	337/18614	0.000738498	0.0130765	0.00843799	506/847/1743/4190/11315	5
GO:0061615	glycolytic process through fructose-6-phosphate	2/40	19/18614	0.000752348	0.0130765	0.00843799	2023/5315	2
GO:1902176	negative regulation of oxidative stress-induced intrinsic apoptotic signaling pathway	2/40	19/18614	0.000752348	0.0130765	0.00843799	3315/11315	2
GO:0006096	glycolytic process	3/40	85/18614	0.000803655	0.013248	0.00854866	2023/2597/5315	3
GO:0051346	negative regulation of hydrolase activity	5/40	345/18614	0.000820637	0.013248	0.00854866	325/335/1410/2597/11315	5
GO:0006757	ATP generation from ADP	3/40	86/18614	0.000831467	0.013248	0.00854866	2023/2597/5315	3
GO:0008625	extrinsic apoptotic signaling pathway via death domain receptors	3/40	86/18614	0.000831467	0.013248	0.00854866	2244/2266/11315	3
GO:0015844	monoamine transport	3/40	86/18614	0.000831467	0.013248	0.00854866	60/6623/11315	3
GO:0019915	lipid storage	3/40	86/18614	0.000831467	0.013248	0.00854866	335/338/718	3
GO:0042053	regulation of dopamine metabolic process	2/40	20/18614	0.000834807	0.013248	0.00854866	217/11315	2
GO:0042069	regulation of catecholamine metabolic process	2/40	20/18614	0.000834807	0.013248	0.00854866	217/11315	2
GO:0006936	muscle contraction	5/40	349/18614	0.000864183	0.0135668	0.00875432	1410/1674/2023/4637/7168	5
GO:0006067	ethanol metabolic process	2/40	21/18614	0.000921429	0.0143116	0.00923493	128/217	2
GO:0030901	midbrain development	3/40	91/18614	0.000979712	0.0150566	0.0097157	60/1152/3309	3
GO:0009713	catechol-containing compound biosynthetic process	2/40	22/18614	0.0010122	0.0150797	0.00973056	217/11315	2
GO:0015669	gas transport	2/40	22/18614	0.0010122	0.0150797	0.00973056	3039/3043	2
GO:0042423	catecholamine biosynthetic process	2/40	22/18614	0.0010122	0.0150797	0.00973056	217/11315	2
GO:1903035	negative regulation of response to wounding	3/40	93/18614	0.00104339	0.0153874	0.00992914	325/2244/2266	3
GO:0046031	ADP metabolic process	3/40	94/18614	0.00107619	0.0156389	0.0100914	2023/2597/5315	3
GO:0010038	response to metal ion	5/40	367/18614	0.00108187	0.0156389	0.0100914	847/2244/2266/3309/11315	5
GO:0050821	protein stabilization	4/40	213/18614	0.00110317	0.0157905	0.0101893	335/1410/2597/11315	4
GO:0046034	ATP metabolic process	4/40	219/18614	0.00122243	0.0173277	0.0111812	506/2023/2597/5315	4
GO:2001243	negative regulation of intrinsic apoptotic signaling pathway	3/40	99/18614	0.00124997	0.0175477	0.0113231	2023/3315/11315	3
GO:0006641	triglyceride metabolic process	3/40	100/18614	0.00128672	0.0177228	0.0114361	338/718/847	3
GO:0034446	substrate adhesion-dependent cell spreading	3/40	100/18614	0.00128672	0.0177228	0.0114361	335/2244/2266	3
GO:0006007	glucose catabolic process	2/40	25/18614	0.00130919	0.0178638	0.0115271	2023/5315	2
GO:0046486	glycerolipid metabolic process	5/40	385/18614	0.001338	0.0180878	0.0116716	335/338/718/847/5305	5
GO:0006165	nucleoside diphosphate phosphorylation	3/40	102/18614	0.00136225	0.0182466	0.0117742	2023/2597/5315	3
GO:0002438	acute inflammatory response to antigenic stimulus	2/40	26/18614	0.00141637	0.0184831	0.0119267	718/11315	2
GO:0034377	plasma lipoprotein particle assembly	2/40	26/18614	0.00141637	0.0184831	0.0119267	335/338	2
GO:0019318	hexose metabolic process	4/40	228/18614	0.00141788	0.0184831	0.0119267	2023/2597/4190/5315	4
GO:0046939	nucleotide phosphorylation	3/40	104/18614	0.00144051	0.0186119	0.0120099	2023/2597/5315	3
GO:0009135	purine nucleoside diphosphate metabolic process	3/40	106/18614	0.00152155	0.0189009	0.0121963	2023/2597/5315	3
GO:0009179	purine ribonucleoside diphosphate metabolic process	3/40	106/18614	0.00152155	0.0189009	0.0121963	2023/2597/5315	3
GO:0010804	negative regulation of tumor necrosis factor-mediated signaling pathway	2/40	27/18614	0.0015276	0.0189009	0.0121963	335/2950	2
GO:0010884	positive regulation of lipid storage	2/40	27/18614	0.0015276	0.0189009	0.0121963	338/718	2
GO:0042730	fibrinolysis	2/40	27/18614	0.0015276	0.0189009	0.0121963	2244/2266	2
GO:0034308	primary alcohol metabolic process	3/40	107/18614	0.00156312	0.0191778	0.012375	128/217/11315	3
GO:0002675	positive regulation of acute inflammatory response	2/40	28/18614	0.00164288	0.0198232	0.0127914	718/11315	2
GO:0042398	cellular modified amino acid biosynthetic process	2/40	28/18614	0.00164288	0.0198232	0.0127914	1152/11315	2
GO:0033673	negative regulation of kinase activity	4/40	239/18614	0.00168525	0.0201678	0.0130138	2950/3315/5305/11315	4
GO:0065005	protein-lipid complex assembly	2/40	29/18614	0.00176218	0.0203222	0.0131135	335/338	2
GO:1902175	regulation of oxidative stress-induced intrinsic apoptotic signaling pathway	2/40	29/18614	0.00176218	0.0203222	0.0131135	3315/11315	2
GO:0006090	pyruvate metabolic process	3/40	112/18614	0.00178167	0.0203222	0.0131135	2023/2597/5315	3
GO:0032611	interleukin-1 beta production	3/40	112/18614	0.00178167	0.0203222	0.0131135	335/2950/3315	3
GO:0032651	regulation of interleukin-1 beta production	3/40	112/18614	0.00178167	0.0203222	0.0131135	335/2950/3315	3
GO:1905954	positive regulation of lipid localization	3/40	112/18614	0.00178167	0.0203222	0.0131135	335/338/718	3
GO:0009205	purine ribonucleoside triphosphate metabolic process	4/40	244/18614	0.00181767	0.020572	0.0132747	506/2023/2597/5315	4
GO:0034368	protein-lipid complex remodeling	2/40	30/18614	0.00188549	0.0206979	0.0133559	335/338	2
GO:0034369	plasma lipoprotein particle remodeling	2/40	30/18614	0.00188549	0.0206979	0.0133559	335/338	2
GO:0045907	positive regulation of vasoconstriction	2/40	30/18614	0.00188549	0.0206979	0.0133559	2244/2266	2
GO:0071480	cellular response to gamma radiation	2/40	30/18614	0.00188549	0.0206979	0.0133559	1410/3309	2
GO:0009144	purine nucleoside triphosphate metabolic process	4/40	249/18614	0.00195715	0.021301	0.013745	506/2023/2597/5315	4
GO:0009185	ribonucleoside diphosphate metabolic process	3/40	116/18614	0.00196961	0.021301	0.013745	2023/2597/5315	3
GO:0006959	humoral immune response	4/40	250/18614	0.00198592	0.0213194	0.0137569	718/2244/2597/4069	4
GO:0009199	ribonucleoside triphosphate metabolic process	4/40	251/18614	0.00201497	0.0214734	0.0138563	506/2023/2597/5315	4
GO:0006099	tricarboxylic acid cycle	2/40	32/18614	0.00214406	0.0224641	0.0144956	1743/4190	2
GO:0034367	protein-containing complex remodeling	2/40	32/18614	0.00214406	0.0224641	0.0144956	335/338	2
GO:0005996	monosaccharide metabolic process	4/40	256/18614	0.00216469	0.0224641	0.0144956	2023/2597/4190/5315	4
GO:0032355	response to estradiol	3/40	120/18614	0.00216948	0.0224641	0.0144956	338/847/1410	3
GO:0043122	regulation of I-kappaB kinase/NF-kappaB signaling	4/40	258/18614	0.00222668	0.022894	0.014773	2597/2950/3315/3956	4
GO:1903522	regulation of blood circulation	4/40	261/18614	0.00232195	0.0237066	0.0152973	1674/2244/2266/7168	4
GO:0030301	cholesterol transport	3/40	124/18614	0.00238154	0.02387	0.0154028	335/338/5305	3
GO:0001894	tissue homeostasis	4/40	263/18614	0.002387	0.02387	0.0154028	60/213/3315/4069	4
GO:0060249	anatomical structure homeostasis	4/40	263/18614	0.002387	0.02387	0.0154028	60/213/3315/4069	4
GO:0033238	regulation of amine metabolic process	2/40	34/18614	0.00241847	0.0240202	0.0154997	217/11315	2
GO:0010811	positive regulation of cell-substrate adhesion	3/40	125/18614	0.00243649	0.0240356	0.0155097	335/2244/2266	3
GO:0019730	antimicrobial humoral response	3/40	126/18614	0.00249222	0.0244204	0.0157579	2244/2597/4069	3
GO:0009150	purine ribonucleotide metabolic process	5/40	445/18614	0.00252155	0.0244437	0.015773	506/1743/2023/2597/5315	5
GO:0032102	negative regulation of response to external stimulus	5/40	446/18614	0.00254615	0.0244437	0.015773	325/335/2244/2266/2950	5
GO:0045777	positive regulation of blood pressure	2/40	35/18614	0.00256157	0.0244437	0.015773	128/7168	2
GO:2000352	negative regulation of endothelial cell apoptotic process	2/40	35/18614	0.00256157	0.0244437	0.015773	2244/2266	2
GO:0009141	nucleoside triphosphate metabolic process	4/40	269/18614	0.00258972	0.0245473	0.0158398	506/2023/2597/5315	4
GO:0006639	acylglycerol metabolic process	3/40	128/18614	0.00260605	0.0245473	0.0158398	338/718/847	3
GO:0006638	neutral lipid metabolic process	3/40	129/18614	0.00266415	0.0249337	0.0160891	338/718/847	3
GO:0003012	muscle system process	5/40	452/18614	0.00269744	0.0250845	0.0161864	1410/1674/2023/4637/7168	5
GO:0032612	interleukin-1 production	3/40	131/18614	0.00278274	0.0255522	0.0164883	335/2950/3315	3
GO:0032652	regulation of interleukin-1 production	3/40	131/18614	0.00278274	0.0255522	0.0164883	335/2950/3315	3
GO:0051348	negative regulation of transferase activity	4/40	279/18614	0.00295344	0.0269027	0.0173597	2950/3315/5305/11315	4
GO:0009132	nucleoside diphosphate metabolic process	3/40	134/18614	0.00296667	0.0269027	0.0173597	2023/2597/5315	3
GO:0009259	ribonucleotide metabolic process	5/40	464/18614	0.00301953	0.027213	0.01756	506/1743/2023/2597/5315	5
GO:0061041	regulation of wound healing	3/40	137/18614	0.00315794	0.0282462	0.0182267	325/2244/2266	3
GO:0042401	biogenic amine biosynthetic process	2/40	39/18614	0.00317287	0.0282462	0.0182267	217/11315	2
GO:0015918	sterol transport	3/40	138/18614	0.00322334	0.0285217	0.0184044	335/338/5305	3
GO:0019693	ribose phosphate metabolic process	5/40	473/18614	0.0032788	0.0288376	0.0186083	506/1743/2023/2597/5315	5
GO:0009309	amine biosynthetic process	2/40	40/18614	0.00333533	0.0289856	0.0187038	217/11315	2
GO:0090181	regulation of cholesterol metabolic process	2/40	40/18614	0.00333533	0.0289856	0.0187038	335/338	2
GO:0008203	cholesterol metabolic process	3/40	140/18614	0.00335663	0.0289981	0.0187119	335/338/847	3
GO:0034599	cellular response to oxidative stress	4/40	290/18614	0.00339244	0.0291351	0.0188002	847/3315/7168/11315	4
GO:0035296	regulation of tube diameter	3/40	142/18614	0.00349327	0.0293626	0.018947	2244/2266/3043	3
GO:0097746	blood vessel diameter maintenance	3/40	142/18614	0.00349327	0.0293626	0.018947	2244/2266/3043	3
GO:0042417	dopamine metabolic process	2/40	41/18614	0.00350163	0.0293626	0.018947	217/11315	2
GO:0072595	maintenance of protein localization in organelle	2/40	41/18614	0.00350163	0.0293626	0.018947	3309/11315	2
GO:0007249	I-kappaB kinase/NF-kappaB signaling	4/40	293/18614	0.00351949	0.0293626	0.018947	2597/2950/3315/3956	4
GO:0035150	regulation of tube size	3/40	143/18614	0.00356285	0.0295555	0.0190715	2244/2266/3043	3
GO:0019320	hexose catabolic process	2/40	42/18614	0.00367173	0.0302866	0.0195433	2023/5315	2
GO:0062013	positive regulation of small molecule metabolic process	3/40	146/18614	0.00377668	0.0309772	0.0199889	335/2023/11315	3
GO:0022407	regulation of cell-cell adhesion	5/40	491/18614	0.00384518	0.031363	0.0202378	60/335/2244/2266/3956	5
GO:0031333	negative regulation of protein-containing complex assembly	3/40	148/18614	0.0039235	0.0318239	0.0205353	1410/3309/11315	3
GO:0051592	response to calcium ion	3/40	149/18614	0.0039982	0.0320984	0.0207124	2244/2266/3309	3
GO:0032691	negative regulation of interleukin-1 beta production	2/40	44/18614	0.0040233	0.0320984	0.0207124	335/2950	2
GO:1903573	negative regulation of response to endoplasmic reticulum stress	2/40	44/18614	0.0040233	0.0320984	0.0207124	3309/11315	2
GO:1902652	secondary alcohol metabolic process	3/40	150/18614	0.00407377	0.0321497	0.0207455	335/338/847	3
GO:2000377	regulation of reactive oxygen species metabolic process	3/40	150/18614	0.00407377	0.0321497	0.0207455	1410/2950/11315	3
GO:0008631	intrinsic apoptotic signaling pathway in response to oxidative stress	2/40	45/18614	0.00420473	0.0330049	0.0212973	3315/11315	2
GO:0034614	cellular response to reactive oxygen species	3/40	152/18614	0.00422751	0.0330062	0.0212982	847/7168/11315	3
GO:0050729	positive regulation of inflammatory response	3/40	154/18614	0.00438474	0.0339114	0.0218823	718/3956/11315	3
GO:0071827	plasma lipoprotein particle organization	2/40	46/18614	0.0043899	0.0339114	0.0218823	335/338	2
GO:0016125	sterol metabolic process	3/40	155/18614	0.00446467	0.0343075	0.0221379	335/338/847	3
GO:0002861	regulation of inflammatory response to antigenic stimulus	2/40	47/18614	0.0045788	0.0350003	0.0225849	718/11315	2
GO:0046189	phenol-containing compound biosynthetic process	2/40	48/18614	0.00477142	0.0360947	0.0232911	217/11315	2
GO:0046596	regulation of viral entry into host cell	2/40	48/18614	0.00477142	0.0360947	0.0232911	325/3956	2
GO:0022409	positive regulation of cell-cell adhesion	4/40	321/18614	0.00486542	0.0365198	0.0235654	60/2244/2266/3956	4
GO:0010951	negative regulation of endopeptidase activity	3/40	160/18614	0.00487764	0.0365198	0.0235654	1410/2597/11315	3
GO:0031647	regulation of protein stability	4/40	322/18614	0.00491905	0.0366307	0.023637	335/1410/2597/11315	4
GO:0031640	killing of cells of another organism	2/40	49/18614	0.00496773	0.0366307	0.023637	2597/4069	2
GO:0071825	protein-lipid complex subunit organization	2/40	49/18614	0.00496773	0.0366307	0.023637	335/338	2
GO:0016052	carbohydrate catabolic process	3/40	162/18614	0.00504909	0.0370436	0.0239034	2023/2597/5315	3
GO:0030195	negative regulation of blood coagulation	2/40	50/18614	0.00516772	0.0373508	0.0241016	2244/2266	2
GO:0046365	monosaccharide catabolic process	2/40	50/18614	0.00516772	0.0373508	0.0241016	2023/5315	2
GO:2000378	negative regulation of reactive oxygen species metabolic process	2/40	50/18614	0.00516772	0.0373508	0.0241016	1410/11315	2
GO:0015872	dopamine transport	2/40	51/18614	0.00537137	0.0382546	0.0246849	6623/11315	2
GO:0120009	intermembrane lipid transfer	2/40	51/18614	0.00537137	0.0382546	0.0246849	335/338	2
GO:1900047	negative regulation of hemostasis	2/40	51/18614	0.00537137	0.0382546	0.0246849	2244/2266	2
GO:0062012	regulation of small molecule metabolic process	4/40	331/18614	0.00541985	0.0384125	0.0247868	335/338/2023/11315	4
GO:0032692	negative regulation of interleukin-1 production	2/40	52/18614	0.00557867	0.039158	0.0252678	335/2950	2
GO:0051496	positive regulation of stress fiber assembly	2/40	52/18614	0.00557867	0.039158	0.0252678	335/7168	2
GO:1903034	regulation of response to wounding	3/40	170/18614	0.00577117	0.0402515	0.0259734	325/2244/2266	3
GO:0010883	regulation of lipid storage	2/40	53/18614	0.0057896	0.0402515	0.0259734	338/718	2
GO:2001242	regulation of intrinsic apoptotic signaling pathway	3/40	173/18614	0.00605711	0.0416723	0.0268902	2023/3315/11315	3
GO:0019216	regulation of lipid metabolic process	4/40	344/18614	0.0062021	0.0416723	0.0268902	335/338/718/5305	4
GO:0006584	catecholamine metabolic process	2/40	55/18614	0.0062223	0.0416723	0.0268902	217/11315	2
GO:0009712	catechol-containing compound metabolic process	2/40	55/18614	0.0062223	0.0416723	0.0268902	217/11315	2
GO:0019755	one-carbon compound transport	2/40	55/18614	0.0062223	0.0416723	0.0268902	3039/3043	2
GO:0034381	plasma lipoprotein particle clearance	2/40	55/18614	0.0062223	0.0416723	0.0268902	335/338	2
GO:0052372	modulation by symbiont of entry into host	2/40	55/18614	0.0062223	0.0416723	0.0268902	325/3956	2
GO:1903202	negative regulation of oxidative stress-induced cell death	2/40	55/18614	0.0062223	0.0416723	0.0268902	3315/11315	2
GO:0032496	response to lipopolysaccharide	4/40	345/18614	0.00626523	0.0417682	0.0269521	128/338/2950/7431	4
GO:0010803	regulation of tumor necrosis factor-mediated signaling pathway	2/40	56/18614	0.00644403	0.0424661	0.0274025	335/2950	2
GO:0022900	electron transport chain	3/40	177/18614	0.0064514	0.0424661	0.0274025	128/217/11315	3
GO:0010506	regulation of autophagy	4/40	348/18614	0.00645718	0.0424661	0.0274025	2597/3315/5305/11315	4
GO:0045765	regulation of angiogenesis	4/40	349/18614	0.00652203	0.0425096	0.0274305	718/3315/5315/126393	4
GO:0062197	cellular response to chemical stress	4/40	349/18614	0.00652203	0.0425096	0.0274305	847/3315/7168/11315	4
GO:0007517	muscle organ development	4/40	351/18614	0.00665302	0.0427072	0.027558	1410/1674/4637/7168	4
GO:0043534	blood vessel endothelial cell migration	3/40	179/18614	0.00665417	0.0427072	0.027558	335/506/3315	3
GO:0006749	glutathione metabolic process	2/40	57/18614	0.00666934	0.0427072	0.027558	2950/11315	2
GO:0010332	response to gamma radiation	2/40	57/18614	0.00666934	0.0427072	0.027558	1410/3309	2
GO:1901342	regulation of vasculature development	4/40	355/18614	0.00692025	0.0441204	0.0284699	718/3315/5315/126393	4
GO:1905952	regulation of lipid localization	3/40	182/18614	0.00696542	0.0442153	0.0285311	335/338/718	3
GO:2000351	regulation of endothelial cell apoptotic process	2/40	59/18614	0.00713059	0.0450678	0.0290812	2244/2266	2
GO:0031589	cell-substrate adhesion	4/40	359/18614	0.00719453	0.0452759	0.0292155	335/2244/2266/3674	4
GO:0008217	regulation of blood pressure	3/40	187/18614	0.0075032	0.0468148	0.0302086	128/3043/7168	3
GO:0050728	negative regulation of inflammatory response	3/40	187/18614	0.0075032	0.0468148	0.0302086	325/335/2950	3
GO:0019229	regulation of vasoconstriction	2/40	61/18614	0.00760593	0.0470536	0.0303627	2244/2266	2
GO:0043903	regulation of biological process involved in symbiotic interaction	2/40	61/18614	0.00760593	0.0470536	0.0303627	325/3956	2
GO:0002237	response to molecule of bacterial origin	4/40	366/18614	0.00769173	0.0473837	0.0305756	128/338/2950/7431	4
GO:0032233	positive regulation of actin filament bundle assembly	2/40	62/18614	0.00784885	0.0477472	0.0308102	335/7168	2
GO:0032387	negative regulation of intracellular transport	2/40	62/18614	0.00784885	0.0477472	0.0308102	1410/11315	2
GO:1904036	negative regulation of epithelial cell apoptotic process	2/40	62/18614	0.00784885	0.0477472	0.0308102	2244/2266	2
GO:0009306	protein secretion	4/40	373/18614	0.00821119	0.0495386	0.0319661	2244/2266/6623/11315	4
GO:0070997	neuron death	4/40	373/18614	0.00821119	0.0495386	0.0319661	2597/3309/6623/11315	4
GO:0035592	establishment of protein localization to extracellular region	4/40	374/18614	0.00828724	0.0497916	0.0321294	2244/2266/6623/11315	4

## Sheet: MF
	Enrichment analysis- GO: Molecular Functions
ID	Description	GeneRatio	BgRatio	pvalue	p.adjust	qvalue	geneID	Count
GO:0016209	antioxidant activity	6/41	82/18369	2.60803e-08	5.08566e-06	3.45907e-06	213/847/2950/3039/3043/11315	6
GO:0004601	peroxidase activity	5/41	55/18369	1.37919e-07	1.07549e-05	7.31509e-06	847/2950/3039/3043/11315	5
GO:0016684	oxidoreductase activity, acting on peroxide as acceptor	5/41	57/18369	1.6546e-07	1.07549e-05	7.31509e-06	847/2950/3039/3043/11315	5
GO:0019825	oxygen binding	4/41	39/18369	1.66006e-06	8.09278e-05	5.5044e-05	213/3039/3043/11315	4
GO:0005507	copper ion binding	4/41	62/18369	1.08493e-05	0.000423121	0.000287791	213/2153/6623/11315	4
GO:0005212	structural constituent of eye lens	3/41	23/18369	1.77199e-05	0.000575895	0.000391702	1410/7431/126393	3
GO:0051087	chaperone binding	4/41	104/18369	8.35792e-05	0.00217426	0.00147885	213/2244/3309/126393	4
GO:0016620	oxidoreductase activity, acting on the aldehyde or oxo group of donors, NAD or NADP as acceptor	3/41	39/18369	8.92004e-05	0.00217426	0.00147885	128/217/2597	3
GO:0043177	organic acid binding	5/41	212/18369	0.000104379	0.00226154	0.00153821	128/213/2950/3039/3043	5
GO:0051082	unfolded protein binding	4/41	122/18369	0.000155097	0.00287725	0.001957	325/1410/3309/126393	4
GO:0016903	oxidoreductase activity, acting on the aldehyde or oxo group of donors	3/41	48/18369	0.000166479	0.00287725	0.001957	128/217/2597	3
GO:0005504	fatty acid binding	3/41	49/18369	0.000177062	0.00287725	0.001957	128/213/2950	3
GO:0031720	haptoglobin binding	2/41	10/18369	0.000216267	0.003244	0.00220645	3039/3043	2
GO:0005344	oxygen carrier activity	2/41	14/18369	0.000434871	0.00582057	0.00395893	3039/3043	2
GO:0044183	protein folding chaperone	3/41	67/18369	0.000447736	0.00582057	0.00395893	3309/3315/126393	3
GO:0004029	aldehyde dehydrogenase (NAD+) activity	2/41	15/18369	0.000501066	0.00610674	0.00415357	128/217	2
GO:0004030	aldehyde dehydrogenase [NAD(P)+] activity	2/41	17/18369	0.000647166	0.00742338	0.0050491	128/217	2
GO:0033293	monocarboxylic acid binding	3/41	80/18369	0.000752613	0.00815331	0.00554557	128/213/2950	3
GO:0140104	molecular carrier activity	3/41	88/18369	0.000992869	0.01019	0.00693083	3039/3043/11315	3
GO:0120020	cholesterol transfer activity	2/41	22/18369	0.00109149	0.010642	0.00723831	335/338	2
GO:0120015	sterol transfer activity	2/41	23/18369	0.00119375	0.0110849	0.0075395	335/338	2
GO:0070325	lipoprotein particle receptor binding	2/41	29/18369	0.00189951	0.0164218	0.0111695	335/338	2
GO:0005200	structural constituent of cytoskeleton	3/41	111/18369	0.00193693	0.0164218	0.0111695	60/7168/7431	3
GO:0016616	oxidoreductase activity, acting on the CH-OH group of donors, NAD or NADP as acceptor	3/41	123/18369	0.0025941	0.0210771	0.0143358	128/4190/197257	3
GO:0015248	sterol transporter activity	2/41	36/18369	0.00291855	0.0227647	0.0154837	335/338	2
GO:0016614	oxidoreductase activity, acting on CH-OH group of donors	3/41	133/18369	0.00323551	0.0242663	0.016505	128/4190/197257	3
GO:0020037	heme binding	3/41	137/18369	0.00351693	0.0254001	0.0172762	847/3039/3043	3
GO:0008307	structural constituent of muscle	2/41	42/18369	0.0039551	0.0275444	0.0187347	4637/7168	2
GO:0046906	tetrapyrrole binding	3/41	147/18369	0.00428474	0.0288112	0.0195963	847/3039/3043	3
GO:0120013	lipid transfer activity	2/41	51/18369	0.0057831	0.0374304	0.0254587	335/338	2
GO:0051287	NAD binding	2/41	52/18369	0.00600597	0.0374304	0.0254587	217/2597	2
GO:0050661	NADP binding	2/41	53/18369	0.00623272	0.0374304	0.0254587	847/2597	2
GO:0045296	cadherin binding	4/41	333/18369	0.00633437	0.0374304	0.0254587	2023/3309/5315/11315	4
GO:0050840	extracellular matrix binding	2/41	55/18369	0.00669782	0.038414	0.0261277	3674/3956	2
GO:0016836	hydro-lyase activity	2/41	62/18369	0.0084455	0.0470535	0.032004	2023/11315	2
